# Supplementary material for: Ultrasonic–Microwave-Assisted Extraction of Flavonoids from Citri Reticulatae Pericarpium and Antioxidant Evaluation of Three Purified Flavonoid Compounds
Source: Foods. 2026 Jul 17;15(14):2531. doi: 10.3390/foods15142531 (PMC13408469; doi:10.3390/foods15142531)
Supplement: Supplementary file 1 [file foods-15-02531-s001.zip]

Archive with 1 entries (1 files):
- foods-4365482-supplementary.pdf
